# Supplementary material for: Reproductive Diversity in Cultivated Tomato (Solanum lycopersicum L.): Relationships Among Floral, Fruit and Seed Traits
Source: Plants (Basel). 2026 Mar 12;15(6):878. doi: 10.3390/plants15060878 (PMC13029455; doi:10.3390/plants15060878)
Supplement: Supplementary file 1 [file plants-15-00878-s001.zip]

Archive with 2 entries (2 files):
- Suppl tables.xlsx
- Suppl figures.pdf
