# Supplementary material for: Reproductive Diversity in Cultivated Tomato (Solanum lycopersicum L.): Relationships Among Floral, Fruit and Seed Traits
Source: Plants (Basel). 2026 Mar 12;15(6):878. doi: 10.3390/plants15060878 (PMC13029455; doi:10.3390/plants15060878)
Supplement: Supplementary file 1 [file plants-15-00878-s001.zip › Suppl tables.xlsx]

## Sheet: Table S1
Supplementary Table S1. Traditom accessions phenotyped in the trial carried out in Italy and mean values for 11 reproduction-related traits. Traits reported are flowering (FLOW) and ripening (RIPE) date, stigma position (SP), fruit set (FSET), fruit weight (FW), fruit shape index (FRUSI), total soluble solids (BRIX), number of fruits per plant (NRF), estimated yield (YIE), seed weight (SW), and n…
Traditom code	FLOW	RIPE	SP	FSET	FW	FRUSI	BRIX	NRF	YIE	SW	SxF
BA0500	56	104	1	7	39.4732	1.22158	4.8	86.67	3.39	2.88064	83.8395
BA0750	64	128	1.33333	7	55.8798	0.963078	5.6	34	1.92	3.15413	34.4688
BA1020	59	119	2.66667	7	94.2571	0.777333	6.3	34	3.24	3.56739	154.633
BA1480	64	123	1.66667	9	45.462	1.49086	5.1	82.67	3.75	3.08572	18.027
BA1490	60	122	1.33333	9	44.134	1.28	5.3	97.33	4.26	3.15177	56.511
BA1500	65	123	1.33333	7	86.7265	1.2159	5	31.67	2.76	3.62391	109.828
BA1510	62	129	1.66667	5	127.266	0.764733	5.4	29	3.71	3.5611	84.0529
BA1600	63	123	1.66667	5	97.4583	0.760325	5.4	36.5	3.53087	3.68239	113.99
BA1610	52	93	1.66667	9	9.64655	0.841089	7.8	94	0.82	1.80696	104.715
BA1690	67	105	1.66667	5	66.3519	0.835133	7.1	23	1.51	3.77992	79.8255
BA1740	79	101	1	7	36.0288	1.30587	6	78.67	2.88	2.7547	82
BA1800	56	100	1.66667	5	95.3371	0.812117	5.3	42.33	3.94	2.53764	180.178
BA1930	56	109	4	5	77.0144	1.01574	7.1	40.67	3.09	2.71937	160.749
BA1980	60	106	1	5	54.2792	1.59762	6.2	56.33	3.09	3.08281	49.7629
CA0010	64	109	1	3	151.187	0.81	6.2	30.33	4.6	1.76631	105.801
CA0020	65	109	2	3	153.578	0.699383	3.9	13	2.08	3.20067	90.2992
CA0230	64	109	1	5	130.161	0.886563	6.3	25.67	3.34	2.8927	158.015
CA0460	56	101	1	7	7.74257	0.968	6.1	196	1.52	2.0492	70.7692
CA0530	65	110	3	1	75.1688	0.6774	5.1	36	2.7	2.48766	43.2535
CA0690	66	109	1	1	161.524	0.75	6.1	10.67	1.81	3.79373	55.8451
CA0700	67	119	1.66667	1	97.3312	1.02547	5.3	17	1.62	3.34639	18.9638
CA0790	64	117	2.33333	3	204.211	0.7	4.9	14.33	3.08	3.83524	76.3202
CA0910	68	111	3.33333	3	100.619	0.939217	6.65	21.67	2.18	2.67465	106.928
CA0920	70	115	3	3	158.841	0.883763	5.9	23.33	3.67	3.14264	54.5213
CA0940	65	117	2	5	148.35	0.913833	7.1	28.33	4.21	2.92836	68.8458
CA0950	65	111	1.33333	5	187.217	0.978075	7.1	14	2.57	3.2228	100.421
CA1080	65	108	3	5	89.7154	0.82475	6.9	36.33	3.14	2.9535	105.71
CA1210	63	110	1	1	134.764	1.05745	5.6	11.67	1.58	3.18596	36.6839
CA1220	70	110	1	1	107.963	1.83108	5.7	25	2.57	3.21167	20.6475
CA1400	65	109	1.33333	3	75.1833	2.41552	6.3	27.67	2.14	3.35325	39.9404
CA1480	65	111	3	5	157.307	0.65	4.7	21.33	3.35	3.25458	122.391
CA1500	65	110	1	3	103.658	0.96154	7.1	23	2.42	3.20283	91.5355
IS0010	63	101	1	7	6.28874	2.73629	10.7	555	3.52	1.44323	6.99904
IS0020	62	100	1	7	7.89216	1.54573	7.8	462.67	3.63	1.8791	13.3482
IS0030	67	121	2	5	73.2855	0.84695	5.7	43	3.18	3.9535	27.378
MO0010	62	108	2	9	80.9238	0.772478	4.8	33.67	2.74	2.89779	243.672
MO0020	65	113	1	9	158.606	0.9013	6	20.33	3.29	3.339	190.878
MO0030	64	112	1.66667	5	62.04	0.923744	5.8	55.33	3.35	2.93873	89.772
MO0040	64	107	1	1	178.464	1.2453	6.1	11.67	2.04	2.31176	33.6058
MO0110	66	117	2	5	158.111	0.761275	5.1	24.33	3.82	3.491	158.205
MO0120	66	111	1	5	152.259	0.805025	6.3	29	4.43	3.36261	193.474
MO0130	64	107	1	7	155.548	0.78185	6.1	22.67	3.51	2.94662	116.171
MO0150	57	92	1	7	73.894	0.778625	7.9	42	3.06	3.14198	82.6519
MO0170	65	107	1	5	126.634	1.5083	7.1	22.33	2.83	2.38296	88.0941
MO0270	65	111	2.66667	7	38.496	0.801	7	59	2.27	2.78672	54.2785
MO0280	64	112	3.33333	7	67.95	0.81255	6.3	33.33	2.25	3.60476	93.4579
MO0380	64	111	2	1	212.4	0.75	7.2	6.33	1.29	2.81739	66.6739
MO0390	61	104	1	3	82.6038	0.687275	8.9	26.67	2.21	2.36701	106.942
MO0430	66	128	2	3	293.771	0.780633	4.95	17.67	5.08	3.36037	102.671
MO0510	64	126	4	5	183.544	0.5931	6.1	14.33	2.5	3.72878	151.846
MO0570	67	111	2.33333	7	81.0833	0.784875	6.2	28.67	2.48	3.39154	80.4625
MO0740	62	104	1	7	11.2247	1.56765	7.1	138	1.55	2.20457	38.5831
MO0760	74	108	3	5	73.2048	0.9375	5.8	32.67	2.35	3.24455	97.2378
MO0790	67	110	1	7	103.38	0.7963	4.7	37	3.84	2.97716	112.329
MO0800	59	94	1	7	49.9301	0.73015	7	64.67	3.23	2.5679	73.0237
MO0850	62	104	2	3	83.9502	0.660075	6.1	29.33	2.62	3.04785	106.772
MO0870	64	113	1.33333	9	37.63	1.14977	5.3	76.67	2.89	2.53759	65.4614
MO1000	64	106	1.66667	5	85.0154	0.6722	7	36.67	3.07	2.6215	126.612
MO1040	66	94	2.33333	3	193.286	0.74025	7.1	16	3.01	2.60071	88.3266
MO1050	65	107	1.33333	3	92.3333	2.16027	6.3	19	1.83	2.42152	51.2745
PA0140	59	95	1	9	55.2429	0.7242	5.2	55.33	3.02	2.793	102.741
PA0210	57	110	1.66667	5	50.971	1.19308	4.7	71.33	3.62	2.97571	54.0118
PA0270	52	94	2	7	15.3283	1.09145	7	91	1.4	2.20887	34.1158
PO0020	65	115	2	9	76.0409	2.37804	3.9	56	4.27	3.522	25.4254
PO0170	59	102	1	5	52.1399	1.75273	6	56	2.83	2.63613	22.0792
PO0210	59	102	1.33333	9	66.6016	1.21128	5	57.33	3.78	2.73699	50.0564
PO0310	63	107	2	9	36.2017	1.01455	6.1	63	2.28	2.79517	121.868
PO1000	65	109	1.66667	7	75.7323	0.558675	6.2	35	2.65	1.88863	103.454
PO1050	64	108	2	5	38.3294	1.55313	5.8	103.33	3.64	2.15873	54.5678
PO1160	66	110	1	9	95.3908	1.27687	5.6	41	3.91	3.16469	53.5665
PO1450	62	112	2	9	98.8118	1.27883	4.9	46	4.5	2.75123	82.7408
PO1510	61	123	1.66667	9	6.54389	0.865175	7.2	328	2.13	1.84079	54.7447
PO1590	57	105	1	7	100.278	1.1104	7.1	26.67	2.68	2.64477	83.79
PO1720	61	105	2	5	36.3704	0.97745	7	51	1.82	3.24702	66.951
PO1990	57	102	3	7	46.2635	0.7134	5.6	75	3.46	2.91125	88.4979
PO2000	59	112	3	5	59.9894	0.9222	5.85	57	3.39	2.45115	71.6263
PO2060	59	111	2	9	52.5153	1.79115	4.9	96.33	5.1	2.44433	61.5724
PO2120	64	111	2	7	58.269	1.4378	5.8	64.33	3.82	2.71803	51.1624
PO2330	57	115	2	7	35.2239	1.26582	5.4	74	2.66	3.07253	54.023
PO2360	52	101	1	7	68.3317	0.950875	5.5	52.67	3.59	2.77733	85.6164
PO2430	59	107	2	9	38.6761	0.851425	5.1	93.33	3.61	2.64042	87.4107
PO2520	57	108	3	9	21.3109	1.3494	4.9	131	2.75	2.197	59.9931
PO2540	57	105	2.66667	5	87.9909	0.95435	5.9	27.67	2.44	1.6095	114.143
PO2670	57	110	2	7	87.8925	1.28045	5.4	44.67	3.94	3.02437	42.4503
PO2680	59	108	1	9	28.0406	0.9191	7.2	104.33	2.96	2.84132	61.6159
TH0010	60	108	2	3	106.069	0.8144	7.2	40.67	4.23	3.23416	87.6856
TH0020	66	111	1	5	73.9242	0.836333	7.5	20	1.48	3.19105	146.498
TH0030	57	101	1	7	34.7853	0.687875	5.1	79.67	2.82	3.07995	101.624
TH0140	71	120	1.33333	7	167.174	0.809525	6	29	4.7	3.32227	83.5901
TH0190	61	108	1.66667	5	12.389	0.858575	5.8	113	1.41	2.64721	78.4892
TH0220	73	111	1	3	185.865	0.89445	7.2	13.33	2.44	2.83593	37.8179
TH0280	65	121	1	3	126.37	0.88375	5.4	28.33	3.58	3.22203	103.403
TH0400	66	118	2	7	101.147	1.20695	5.2	35	3.49	2.77489	64.7081
TH0470	64	111	2	5	180.292	1.05955	7.2	20.67	3.59	2.63805	135.017
TH0600	59	111	1.66667	5	112.02	0.974	6.1	18.33	2.02	2.91657	106.213
TH0710	66	112	2	7	105.856	0.76815	7	26	2.51	2.659	249.776
TH0810	61	107	1	7	45.2488	1.03377	7.1	39.67	1.8	2.5931	29.1149
TH0900	65	106	1	5	139.235	0.776725	6.4	18	2.54	2.66087	174.353
TH0940	64	109	2	5	43.2374	0.9849	6.2	54.67	2.36	3.29614	74.4394
TH1110	66	111	1	3	130.719	0.76	6.9	23.67	3.12	3.67634	220.482
TH1130	64	111	1	3	98.1889	1.07145	8.4	20.33	1.98	2.08452	129
TH1460	64	110	1.33333	3	105.555	0.659775	6.2	33	3.62	2.72625	188.065
TH1470	66	115	1	7	102.255	1.38	4.9	55	5.62	3.05447	41
TH1770	66	118	2	3	9.20614	0.93	7.1	86.5	0.79	2.80482	32.523
TH2150	66	109	2.33333	5	38.8849	1.1105	4.9	80.33	3.08	2.97578	50.2284
TH2190	68	134	3	3	229.631	0.6784	7.1	17	3.64	2.02011	174.342
TH2490	61	111	2	3	132.542	0.91585	6.2	22	2.69	1.78542	126.891
TH2510	57	108	2.66667	3	254.18	0.737	7.2	17	4.33	1.81053	78.5
TH2700	57	101	1	5	146.247	0.74	6.9	24.67	3.29	2.90021	89.9695
TH2720	50	92	1.66667	7	30.3082	0.61	7	81.33	2.49	2.50356	146.234
TH2830	55	108	2	5	216.671	0.81	6	15.33	3.35	2.99905	54.3299
VA0010	58	110	3.66667	5	169.63	0.788375	5.4	15	2.49	3.95609	137.633
VA0020	58	111	2.66667	5	193.783	0.9362	6.4	10.5	2.05	3.19872	154.89
VA0150	68	116	3	5	276.556	0.72125	6	10.33	2.99	2.93022	120.753
VA0170	57	113	1	5	150.464	0.84955	4	27.33	4.1	3.61979	77.3286
VA0240	68	115	1	5	151.889	0.795289	6.2	24.67	3.65	2.87589	214.299
VA0260	58	108	1.33333	5	204.442	0.738022	5.1	20	4.12	4.02062	37.2553
VA0270	59	108	1	5	201.949	0.824067	5.6	19.67	4	3.03627	116.894
VA0300	58	112	1	5	231.526	0.824575	4.7	21.33	5.16	3.09307	69.5076
VA0330	57	116	2.33333	3	181.152	0.661744	6.2	22.67	4.15	4.11679	130.135
VA0350	57	106	1	5	155.833	0.848478	6.3	18.67	2.88	3.39015	174.073
VA0380	60	108	1	3	82.8571	2.08063	6.1	20.67	1.65	2.86278	53.7184
VA0390	53	104	1.33333	9	92.5175	1.466	4.9	42.67	3.97	3.16259	68.952
VA0400	57	105	1	7	123.316	0.797811	5.6	31	3.54	3.45865	78.9729
VA0510	53	92	2	7	3.80281	0.855175	7.6	382	1.47	1.78766	48.5284
VA0540	58	112	1.33333	7	71.7527	1.3532	4.8	68.33	4.92	2.85197	45.2444
VA0590	53	92	1.66667	7	3.67569	0.889475	7.6	222	0.82	1.56197	55.1561
VA0850	50	92	1	9	4.18226	0.988022	6.8	285	1.19	1.64703	35.2608
VA0890	58	101	1	5	16.6172	1.38392	6	93.33	1.55	2.45078	48.6713
VA0900	56	104	1.33333	5	42.8134	0.858325	4.7	108.67	4.67	1.95148	80.305
VA0910	59	110	1.66667	5	185.988	0.792256	5.4	24.67	4.55	3.35246	135.667
VA0920	52	101	1.33333	9	18.8167	0.963622	6.3	102.33	1.91	2.38005	58.2454
VA0940	56	104	1	7	131.353	0.804322	7	25.33	3.33	2.88823	195.598
VA0980	58	108	1	7	148.598	0.733256	6.1	33.33	4.95	3.31997	195.225
VA1040	59	104	2.66667	9	135.693	0.733311	7.1	14.67	2.09	3.12018	86.8948
VA1080	59	110	1.33333	5	132.317	0.7589	5.6	14.5	1.86	3.89814	50.5099
VA1100	58	114	2.66667	5	258.389	0.682789	4.5	15	3.95	4.19223	99.6853
VA1170	56	96	1	9	7.09342	1.37558	7.1	203	1.45	1.81139	9.36516
VA1180	55	103	1	9	7.62801	0.95055	5.8	189.67	1.48	2.02677	52.5949
VA1300	59	112	3.33333	5	142.959	0.8239	3.5	16.33	2.34	4.18528	152.107
VA1410	56	105	2	9	93.5751	1.31	4.3	40	3.75	3.14252	37.9357
VA1750	59	108	1	9	113.446	1.45	5.1	34.67	3.92	3.49679	79.5964
VA1770	57	104	3	9	55.3711	0.895333	6.1	49.67	2.78	3.3232	75.34
VA1940	60	104	1	5	186.214	0.9599	5.8	13.67	2.52	2.29367	77.0224
VA1950	58	114	1.33333	7	165.533	1.13917	6.1	19.67	3.28	3.48461	111.709
VA2060	56	102	1.33333	7	60.3098	0.95	6	57.67	3.49	3.2543	120.618
VA2100	57	109	1.66667	7	183.565	0.843489	6.1	24.33	4.45	2.91728	134.304
VA2120	58	114	1.33333	1	147.575	1.04566	5.9	15	2.13	3.50931	127.849
VA2130	59	117	1.66667	1	101.956	0.747444	5.3	14	1.44	3.36215	25.8548
VA2150	68	125	2.33333	3	131.167	0.657178	5.8	8	0.94	3.63079	57.6303
VA2180	58	110	1	5	129.122	1.12777	5.6	12.67	1.68	3.1977	60.8212
VA2190	57	100	1	9	19.479	1.16818	8	104.33	2.04	2.18061	13.3397
VA2290	68	144	1.66667	7	105.031	0.8532	4.9	36.67	3.85	2.94228	47.2431
VA2420	68	113	2	5	247.913	0.733733	5.2	16	3.94	3.54381	186.999
VA2490	66	114	2.33333	1	316.533	0.761267	5.8	7.33	2.25	3.96247	101.104
VA2500	57	123	3.33333	1	244.544	0.781967	5.6	10.67	2.59	2.91667	205.708
VA2520	59	106	1	7	71.4758	1.68	5.6	46.33	3.26	2.76798	22.9002
VA2650	60	106	1	7	59.7978	1.0449	4.9	50.33	3.01	3.52043	62.4701
VA2740	52	100	2	9	9.06139	1.59533	8.9	85.33	0.76	2.13508	34.5393
VA3010	59	115	1.33333	3	281.361	0.839044	6.8	8	2.2	2.9795	61.8856
VA3070	61	121	2.33333	1	193.75	0.722456	6.55	8.67	1.77	3.42695	140.914
VI0010	63	123	2.33333	3	45.2659	2.18342	7.1	47.67	2.13	2.8675	40.5022
VI0020	52	104	2	5	68.45	0.877967	5.9	48	3.35	3.07586	149.178
VI0030	53	94	1	7	41.8327	0.878211	7	54.67	2.28	2.53826	111.743
VI0050	58	102	2	5	94.891	1.0194	6.2	18.67	1.72	2.84165	38.8087
VI0060	54	102	1	9	89.2949	1.19375	3.6	46	4.13	3.0285	27.3705
VI0210	72	113	2.66667	7	79.4744	0.7771	5.6	28	2.21	3.09227	49.638
VI0230	52	104	1.33333	7	62.9506	1.27915	4.4	37.33	2.37	2.61109	55.5369
VI0370	59	102	1.66667	5	97.6905	1.00747	4.6	19.67	1.91	2.25954	86.2568
VI0380	60	113	1.33333	1	133.567	0.708075	5.8	20	2.65	2.66329	49.6633
VI0500	58	109	1	3	136.389	1.8613	6.2	15.67	2.14	2.96067	53.3479
VI0580	55	98	2.33333	5	162.972	1.01823	5.5	14	2.25	2.54168	114.664
VI0630	53	94	2.66667	5	104.074	0.572625	6.4	19	1.87	2.78091	109.969
VI0870	53	102	1	5	143.067	0.6706	6.1	27.67	3.89	2.73015	103.335
VI0970	52	99	1	5	66.2914	1.21695	4.1	38	2.56	2.76806	28.1242
VI1070	54	103	1	7	115.578	1.2672	4.6	42	4.84	3.19719	80.164
VI1210	58	105	2.33333	5	127.667	1.02147	7.1	21.33	2.79	2.36705	102.788
VI1230	54	100	1.66667	7	92.537	0.91755	8.3	18.67	1.72	2.24497	84.0286
VI1320	58	104	2.33333	7	212.963	0.95965	7.9	15.67	2.95	2.55288	142.802
VI1390	53	102	1	7	24.0558	0.939225	5.8	101.67	2.35	2.49475	76.7994
VI1470	60	104	1	7	87.5135	1.2698	5.5	28.67	2.4	3.36286	63.3314
VI1560	54	99	1	5	27.7494	1.3279	7.4	84	2.35	2.87025	58.2084
VI1600	54	98	2	3	96.6071	0.541167	7	31.33	3.04	2.39207	70.214
VI1610	56	105	1.66667	5	123.611	0.5482	6.2	15	1.83	2.19186	123.46
VI1830	64	118	3.33333	5	121.415	0.871625	4.8	14.33	1.82	2.74506	67
VI1900	60	100	1	7	75.358	1.20995	6.8	39.67	2.98	3.01342	79.8718
VI1910	55	101	2.33333	7	49.4974	1.13645	5.9	58.33	2.92	3.08139	73.9143
VI1930	59	111	2	1	136.972	0.790433	5.7	9	1.24	3.44685	62.3875
VI1940	56	108	1.33333	5	293.266	0.749933	6	10.67	3.12	3.35138	151.841
VI1950	55	105	2	3	185.137	0.883567	6.1	14.33	2.53	3.34467	136.762
Mean	60.6474	108.689	1.70351	6	105.024	1.00937	6.05053	52.0984	2.88016	2.90144	88.385
Minimum	50	92	1	1	3.67569	0.541167	3.5	6.33	0.76	1.44323	6.99904
Maximum	79	144	4	9	316.533	2.73629	10.7	555	5.62	4.19223	249.776

## Sheet: Table S2
Supplementary Table S2. Subcollection of 48 Traditom accessions maximizing phenotypic diversity in reproduction-related traits, mean values for 18 floral variables and genotype at the Fasciated locus (wild type, WT; mutant, fas). Overall mean, minimum and maximum values are also reported. For variable abbreviations, see Materials and methods.
Traditom code	Collecting institutea	Name/type		Trait abbreviation																		Fasciated genotype
				SEPN	PETN	STAN	CARN	SEPL	PETL	STAL	STYL	PISL	SEPW	PETW	STAW	STYW	OVAA	OVASI	OVUA	OVUSI	PV
TRBA1740	UIB	Ramellet/Ellipsoid		5.25	5	6.75	3.5	10	10.75	6.75	7	8.5	1.1	2.75	1.05	0.2	1.51	1.19	0.023079	1.5	97.19	WT
TRBA1930	UIB	Cor de bou/Oxheart		6.5	6.75	7	6.75	11.6	11.6	9	8.73	10.5	1.1	2.65	1	0.5	3.33	0.78	0.0247275	1.41	95.78	WT
TRCA0010	FMA-UPC	Pera girona/Pear		8	8	8	7.5	17.5	14.6	9.1	7.1	9.4	1.1	2.6	1.05	0.85	4.95	0.85	0.01884	1.65	92.82	fas
TRCA0020	FMA-UPC	Monserrat/Big flat		7	6.25	6.75	7.75	11.5	12.5	8.48	6.8	8.35	1	2.4	1	0.9	2.85	0.7	0.0193895	1.45	88.11	WT
TRIS0010	HUJI-ARO	Arava 25/Small ellipsoid		5.5	5.5	5	2	6.5	9.8	8	6.35	8.6	0.9	2.15	0.95	0.3	1.95	2.06	0.02198	1.42	75.43	WT
TRIS0030	HUJI-ARO	9466 jj/Medium round		6	6	6.5	2.5	12.64	12.98	10.5	8.38	11	1.27	2.93	1.14	0.74	4.76	1.21	0.0193895	1.4	56.01	WT
TRMO0010	INRAE	Marmande/Big flat		7.6	7.6	8	7.67	7.93	10.27	9.14	6.43	8.47	1.07	3.03	1	0.8	3.67	0.93	0.016956	1.43	90.97	fas
TRMO0020	INRAE	Saint Pierre/Big flat		7	6.5	6.5	4.67	13.5	13.5	8.83	6.58	8.5	1.25	3	1	1	3.61	0.84	0.016014	1.41	96.71	WT
TRMO0030	INRAE	Moneymaker/Medium round		6	6.25	6.25	2.33	9.75	10.9	7.9	6.48	8.13	0.9	3	1.15	0.35	1.76	1.24	0.016956	1.5	92.24	WT
TRMO0040	INRAE	Coeur de Boeuf/Oxheart		9	9	10.5	11.67	14.25	14	11.13	6.43	7.95	1.25	3.05	1.55	1.2	4.17	0.44	0.0146795	1.62	90.3	fas
TRMO0110	INRAE	Abondance/Big flat		7	7	7	6.25	17.1	15.5	10.05	8.45	10.2	1.8	2.5	1.25	0.8	3.38	0.72	0.016956	1.48	92.08	WT
TRMO0430	INRAE	Laporte/Big flat		8	8.25	8	9.5	15.35	13.9	9.05	7.38	9.25	1.05	3.1	1.15	0.5	4.71	0.64	0.025905	1.47	93.69	fas
TRMO0510	INRAE	Marmande ancienne/Big flat		9	8.33	9.83	10.85	12	13.5	8.83	7.32	9.42	1.55	3.5	1	1.1	5.84	0.61	0.023079	1.5	93.41	fas
TRMO1050	INRAE	Tomate Corse/Banana-type		5.83	6	6	3.85	14	14	11.9	9.38	11.93	1.05	2.55	1.1	0.6	4.12	1.25	0.023079	1.5	87.97	WT
TRPO0020	CNR-IBBR	San Marzano/Elongate		6	5.67	7.67	3	13	15	9.37	7.53	10.65	1.1	3.05	1.2	0.3	4.01	1.68	0.025277	1.59	93.71	WT
TRPO1510	CNR-IBBR	Unclassified/Small round		5	5	5	2	6.53	10.93	8.8	7.1	8.7	1.03	3.98	1.1	0.2	1.2	1.71	0.023079	1.43	82.88	WT
TRPO1990	CNR-IBBR	Unclassified/Medium flat		6.33	6.67	7.33	3.75	8.25	12.25	8.33	3.6	9.1	1.55	2.95	1.05	1.65	2.18	0.86	0.0193895	1.48	94.73	WT
TRPO2520	CNR-IBBR	Unclassified/Ellipsoid		5.25	5.25	5.25	2.83	9.75	13	8.13	7.08	9.7	1.3	2.5	1.1	0.4	2.67	2.09	0.018369	1.48	93.04	WT
TRTH0020	GGB-NAGREF	Makedonia/Medium round		7.4	7	7	4.6	14.83	14.33	9	5.44	8.68	1.33	3	1	0.85	2.88	0.99	0.018369	1.4	84.55	WT
TRTH0030	GGB-NAGREF	Santorini/Medium flat		7.5	7.5	8	5	6.5	11.25	8.95	7	8.45	1	3	1.05	0.65	1.78	1.01	0.017898	1.53	87.15	fas
TRTH0710	GGB-NAGREF	Unclassified/Medium flat		6.25	6.25	7	6.33	13.75	13	10	6.5	9	1.75	3	1	1	5.06	1.24	0.016956	1.46	97.38	WT
TRTH1130	GGB-NAGREF	Kardia/Oxheart		6.83	6.67	7.17	6.8	12.5	14.5	10.67	5.63	8.66	1.05	2.85	1	0.65	4.17	0.65	0.020881	1.39	91.72	WT
TRTH1470	GGB-NAGREF	Laginati/Rectangular		5.67	5.67	5.67	2	14.33	14	10.77	7.47	9.47	1.47	2.73	1.27	0.47	2.74	1.17	0.0270825	1.55	72.82	WT
TRTH2190	GGB-NAGREF	Roz Exohis/Big flat		8.5	8.5	8.5	9.5	16.25	12	9.25	8.55	10.35	1.1	3.05	1.05	0.85	4.24	0.6	0.02198	1.44	86.15	fas
TRTH2510	GGB-NAGREF	Strogili Mikrh/Big flat		9.67	10	13.33	17.38	14.75	10.75	8.27	5	7.33	2.05	2.65	1.25	1.65	7.78	0.55	0.02041	1.48	94.65	fas
TRVA0150	COMAV-UPV	Tomate gordo morado/Big flat		8.75	8.5	11.75	10.29	19.5	16	9.5	7.13	9.13	1.55	3.25	1.05	1.2	5.5	0.58	0.02355	1.32	93.34	fas
TRVA0260	COMAV-UPV	Tomate roteño/Big flat		6.33	7	7.33	8.44	13.33	13	10	7	9.25	1.83	3	1.17	1	5.5	0.78	0.020881	1.44	89.51	WT
TRVA0300	COMAV-UPV	Tomate caqui/Big round		6.5	6.5	7	7	15.1	14.5	9.5	6.8	8.75	1.6	2.5	1.15	1.25	4.61	0.67	0.016014	1.48	92.68	WT
TRVA0590	COMAV-UPV	Tomate de entremes/Small pear		5	5	5.83	2.05	6.5	10.55	7.33	6.14	8.1	1.15	3	1.7	0.35	2.24	1.33	0.02355	1.28	89.26	WT
TRVA0890	COMAV-UPV	Unclassified/Small oval		5.5	5.25	5.5	2.19	11	12	8.88	7.6	9.45	1.05	2.75	1.45	0.35	1.45	1.85	0.016956	1.51	89.26	WT
TRVA0900	COMAV-UPV	Tomate cagón/Cherry		6.5	6	7.5	2.17	10	10.1	8.75	6.95	8.53	1.1	2.6	1.1	0.4	2.29	0.86	0.016014	1.42	95.77	WT
TRVA1100	COMAV-UPV	Tomate gordo rosa/Big flat		8.33	8.5	10.33	9.84	12.75	14.25	9.25	7.02	9.28	1.8	3.2	1	1.45	6.31	0.67	0.017898	1.54	96.55	fas
TRVA1300	COMAV-UPV	Unclassified/Big round		7.5	7.5	7.5	7.07	11.25	10.5	9	6.63	8.73	1.1	2.3	0.95	0.7	4.11	0.86	0.017898	1.54	94.11	fas
VA2130	COMAV-UPV	Muchamiel/Big flat		6.75	7.5	7	4.7	21.25	14	10.05	7.55	9.6	1.75	2.5	1	0.9	4.03	0.84	0.0193895	1.45	75.94	WT
VA2290	COMAV-UPV	Tomate verde redondo/Round		5.5	5.67	5.67	2.1	19	18.5	9.38	8.38	10.37	1.25	2.9	1.15	0.3	2.85	1.1	0.030144	1.49	88.84	WT
VA2490	COMAV-UPV	Unclassified/Big flat		9.6	9	11.75	12.07	13.33	13.33	8.5	6.44	8.54	1.5	2.33	1.5	1.23	6.74	0.52	0.02198	1.47	90.18	fas
VA2520	COMAV-UPV	Tomate de pera/Banana-type		5.75	6.75	5.75	3.5	20.25	16.75	11.25	6.65	9.34	1	3.8	1.25	0.6	3.58	1.66	0.02041	1.52	91.32	WT
VA2740	COMAV-UPV	Tomate rizado/Small pear		6.25	5.5	7.25	2.83	12.25	14.1	8.08	6.43	8.65	1.5	3.5	1	0.85	2.84	1.75	0.023079	1.45	96.59	WT
VI0010	UNITUS	San Marzano/Elongate		6	5.5	5.25	2	15.5	14	9.25	7.9	10.63	1.3	2	1.65	0.3	3.46	1.72	0.0193895	1.4	94.53	WT
VI0020	UNITUS	Monalbo/Medium flat		6.25	6.25	6.75	2	10	12.5	8	6.73	8.35	1.35	3.25	1.1	0.3	1.96	1.06	0.017898	1.69	94.92	WT
VI0030	UNITUS	Ailsa Craig/Cherry		6	6.25	6.25	2.67	9.5	12	8.56	6.96	8.4	1.05	3.15	1.1	0.3	1.77	0.97	0.02041	1.5	93.2	WT
VI0050	UNITUS	Pera Abruzzo/Big round		7.5	7.5	7.5	4	13.36	13.16	9.32	7	8.83	1.23	2.55	1.35	0.66	3.01	0.9	0.017898	1.61	96.09	WT
VI0060	UNITUS	M82/Rectangular		5.63	6.25	6.25	2	10.1	13.25	10.3	7.13	9	1	4	1.2	0.5	2.45	1.15	0.0247275	1.42	90.84	WT
VI0580	UNITUS	Cuor di bue/Oxheart		8	7	8	8.33	11.09	12.02	10.35	8.09	10.11	1.46	3.63	1	1.15	6.25	0.56	0.016956	1.46	95.63	fas
VI0870	UNITUS	Scatolone di Bolsena/Big flat		9.75	10	12.25	10.75	11.5	11	7.25	5.6	7.56	1	3	1.05	1.1	4.83	0.65	0.016956	1.56	91.19	fas
VI1210	UNITUS	Canestrino/Pear		9.5	9.25	10	9.25	14	13	9.75	7.53	9.28	1.1	3.25	1.15	0.85	3.89	1.16	0.016956	1.46	94.62	fas
VI1320	UNITUS	Cuor di bue di Albenga/Pear		8.75	7.75	7.5	7.5	13.25	12.75	9.98	7.35	9.93	1	3	1.15	0.85	6.52	0.81	0.016014	1.54	93.71	fas
VI1830	UNITUS	Unclassified/Bell pepper		7.25	6.75	9.25	2.75	9	13	9.5	8.75	10.78	1.05	3.05	1.1	0.5	3.26	0.99	0.0247275	1.4	80.78	WT
Mean				6.97854	6.91208	7.56583	5.73917	12.6431	12.9806	9.20688	7.03062	9.185	1.2675	2.92667	1.14125	0.741667	3.72438	1.03021	0.020217	1.4775	90.2156
Minimum				5	5	5	2	6.5	9.8	6.75	3.6	7.33	0.9	2	0.95	0.2	1.2	0.44	0.0146795	1.28	56.01
Maximum				9.75	10	13.33	17.38	21.25	18.5	11.9	9.38	11.93	2.05	4	1.7	1.65	7.78	2.09	0.030144	1.69	97.38
a CNR-IBBR, Institute of Biosciences and Bioresources of Italian National Council of Research (Italy); COMAV-UPV, Institute for the Conservation and Improvement of Valencian Agrodiversity of the Polytechnic University of Valencia (Spain); FMA-UPC, Miquel Agustí Foundation of the Polytechnic University of Catalunya (Spain); GGB-NAGREF, Greek GeneBank of Agricultural Research Center of Macedonia an…

## Sheet: Table S3
Supplementary Table S3. Principal component analysis (PCA) carried out on the 48 accessions included in the subcollection with 18 floral trait variables. For the first six PCA axes (PC), the table reports autovalues, single and cumulative proportion of variance explained and variable contribution. Traits included sepal number (SEPN), length (SEPL) and width (SEPW), petal number (PETN), length (PE…
Autovector	Autovalue		Proportion of explained variance			Variable contribution
			Single	Cumulative		SEPN	SEPL	SEPW	PETN	PETL	PETW	STAN	STAL	STAW	CARN	STYL	STYW	PISL	OVAA	OVASI	OVUA	OVUSI	PV
PC1	6.14267		0.3413	0.3413		0.368027	0.156201	0.206132	0.370581	0.04697	0.005003	0.360824	0.042721	-0.030093	0.378442	-0.105954	0.347051	-0.102778	0.331267	-0.314515	-0.122004	0.062517	0.110804
PC2	3.14588		0.178	0.5193		-0.030894	0.406465	0.116142	-0.014425	0.430124	0.000849	-0.075125	0.425188	0.046688	-0.027919	0.397071	-0.014812	0.442864	0.173891	-0.016645	0.195507	0.008115	-0.151398
PC3	1.34504		0.0747	0.594		0.204647	-0.205591	-0.46958	0.184211	-0.186499	0.374854	0.122622	0.021288	-0.442269	0.0678	0.308699	-0.177822	0.147886	-0.004222	-0.150695	0.29544	0.107431	0.009407
PC4	1.27943		0.0711	0.6651		-0.089853	0.186528	0.044753	-0.043621	0.394039	0.392494	-0.059922	-0.02781	-0.051449	-0.082154	-0.246273	-0.024762	-0.207095	-0.115196	0.054991	0.216343	0.408801	0.543857
PC5	1.20369		0.0669	0.732		0.166509	0.055315	-0.309305	0.143985	-0.053113	-0.433171	0.066759	-0.073412	0.43918	0.041724	0.206412	-0.256179	0.06062	-0.053926	0.030518	-0.107442	0.549937	0.167835
PC6	0.98669		0.0548	0.7868		0.04455	-0.066499	-0.22083	0.076322	0.050839	0.471428	-0.014132	0.449573	0.222931	-0.071833	-0.085382	0.042592	-0.133614	-0.096985	0.069969	-0.548067	0.153083	-0.303197
